# Supplementary material for: Theoretical Studies of Cyanophycin Dipeptides as Inhibitors of Tyrosinases
Source: Int J Mol Sci. 2022 Mar 19;23(6):3335. doi: 10.3390/ijms23063335 (PMC8950311; doi:10.3390/ijms23063335)
Supplement: Supplementary file 1 [file ijms-23-03335-s001.zip]

Archive with 1 entries (1 files):
- ijms-1625532-supplementary.pdf
